# Supplementary material for: Ascorbate–Glutathione Oxidant Scavengers, Metabolome Analysis and Adaptation Mechanisms of Ion Exclusion in Sorghum under Salt Stress
Source: Int J Mol Sci. 2021 Dec 9;22(24):13249. doi: 10.3390/ijms222413249 (PMC8704531; doi:10.3390/ijms222413249)
Supplement: Supplementary file 1 [file ijms-22-13249-s001.zip]

Archive with 1 entries (1 files):
- ijms-1459028-supplementary.pdf
